# Supplementary material for: Actions of Esomeprazole on the Maternal Vasculature in Lean and Obese Pregnant Mice with Impaired Nitric Oxide Synthesis: A Model of Preeclampsia
Source: Int J Mol Sci. 2022 Jul 25;23(15):8185. doi: 10.3390/ijms23158185 (PMC9330120; doi:10.3390/ijms23158185)
Supplement: Supplementary file 1 [file ijms-23-08185-s001.zip]

Archive with 1 entries (1 files):
- ijms-1826306-supplementary.pdf
